# Supplementary material for: Algorithmically curated music listening and academic stress recovery in university students: examining algorithmic trust, emotional autonomy, and privacy concerns
Source: Front Psychol. 2026 Jul 8;17:1887477. doi: 10.3389/fpsyg.2026.1887477 (PMC13388301; doi:10.3389/fpsyg.2026.1887477)
Supplement: Supplementary file 1 [file Table_1.XLSX]

## Sheet: Raw_Data
AI-Personalized Music Listening and Academic Stress Recovery — Raw Dataset (N=312)
Participant ID	Listening Group	PSS-10 T1	PSS-10 T2	PANAS-PA T2	PANAS-NA T2	Algo Trust	Em Autonomy	Priv Concerns	Gender	University	Year	Age	Platform	Listen Freq/wk	T2 Completed	Interviewed
P0001	AI-curated	22	30	23	29	4.6	4.02	2.65	Female	University_A	2	20	Other	12	Yes	No
P0002	AI-curated	30	29	24	24	4.15	2.03	3.22	Female	University_A	1	18	QQ_Music	11	Yes	No
P0003	Self-selected	23	28	16	19	2.83	3.26	3.78	Male	University_A	2	22	QQ_Music	5	Yes	No
P0004	AI-curated	21	15	30	26	3.6	2.83	3.38	Female	University_B	3	19	Spotify	4	Yes	No
P0005	AI-curated	26	16	23	27	4.65	4.11	2.39	Female	University_B	1	18	QQ_Music	3	Yes	No
P0006	AI-curated	21	17	27	27	1.92	3.65	4.98	Male	University_B	1	23	Kuwo	7	Yes	No
P0007	AI-curated	20	18	27	24	3.27	3.33	3.2	Male	University_C	1	18	QQ_Music	3	Yes	No
P0008	Mixed-mode	25	29	18	30	2.35	3.17	2.26	Male	University_A	3	21	NetEase_Cloud_Music	8	Yes	Yes
P0009	AI-curated	21				3.15	4.65	4.79	Male	University_B	2	18	QQ_Music	3	No	No
P0010	AI-curated	22	27	24	26	3.07	2.49	3.41	Male	University_B	4	20	NetEase_Cloud_Music	5	Yes	No
P0011	AI-curated	26	18	19	24	3.1	3.79	4.23	Female	University_A	2	18	NetEase_Cloud_Music	4	Yes	No
P0012	Self-selected	15	24	30	26	3.15	3.16	2.17	Male	University_A	1	18	NetEase_Cloud_Music	6	Yes	No
P0013	Self-selected	25	28	19	32	2.36	3.43	3.32	Female	University_A	3	18	NetEase_Cloud_Music	8	Yes	No
P0014	AI-curated	21				3.9	3.48	3.44	Male	University_B	3	20	NetEase_Cloud_Music	4	No	No
P0015	Self-selected	15	15	24	20	3.13	2.78	2.07	Male	University_A	1	21	Other	5	Yes	No
P0016	Self-selected	28	30	20	29	3.36	3.39	3.75	Female	University_A	2	22	Other	3	Yes	No
P0017	Mixed-mode	19	21	18	26	1.58	3.59	2.59	Male	University_C	2	18	QQ_Music	5	Yes	No
P0018	AI-curated	30	25	29	25	3.96	3.74	5	Male	University_C	4	21	QQ_Music	3	Yes	No
P0019	AI-curated	15	13	29	17	4.82	4.91	1.91	Female	University_C	2	22	NetEase_Cloud_Music	6	Yes	No
P0020	AI-curated	22	27	19	36	2.43	2.6	4.07	Female	University_B	1	21	QQ_Music	4	Yes	No
P0021	AI-curated	24	25	27	25	3.5	4.07	2.26	Male	University_B	1	20	Kuwo	4	Yes	No
P0022	AI-curated	26	21	27	33	4.48	3.97	4.62	Female	University_A	4	24	NetEase_Cloud_Music	3	Yes	No
P0023	AI-curated	19	15	31	20	4.78	4.12	3.77	Male	University_A	1	19	QQ_Music	4	Yes	No
P0024	AI-curated	28	20	27	25	3.76	3.54	2.95	Female	University_A	2	18	QQ_Music	5	Yes	No
P0025	AI-curated	26	21	22	23	3.05	4.18	2.05	Male	University_A	2	20	NetEase_Cloud_Music	10	Yes	No
P0026	AI-curated	15	18	35	19	3.9	3.5	3.06	Female	University_B	1	22	QQ_Music	4	Yes	No
P0027	AI-curated	22	14	27	23	4.15	4.12	3.49	Male	University_B	3	25	NetEase_Cloud_Music	3	Yes	No
P0028	AI-curated	25	26	20	28	2.62	3.35	3.76	Male	University_B	2	19	NetEase_Cloud_Music	6	Yes	No
P0029	AI-curated	17	16	21	27	4.15	3.08	2.91	Male	University_C	3	18	Kuwo	6	Yes	No
P0030	AI-curated	19				4.64	3.74	4.1	Male	University_B	3	21	NetEase_Cloud_Music	4	No	Yes
P0031	AI-curated	12	12	29	19	2.11	3.88	2.39	Male	University_A	4	23	QQ_Music	5	Yes	No
P0032	Self-selected	21	26	20	26	3.96	3.69	2.45	Female	University_A	1	20	NetEase_Cloud_Music	6	Yes	No
P0033	Self-selected	15	12	31	26	3.3	2.96	4.2	Male	University_C	4	18	QQ_Music	6	Yes	No
P0034	Self-selected	20	20	35	15	1.56	3.65	5	Male	University_A	4	19	NetEase_Cloud_Music	5	Yes	No
P0035	AI-curated	27	22	29	21	3.23	3.56	3.87	Female	University_A	1	23	NetEase_Cloud_Music	3	Yes	No
P0036	AI-curated	4	6	25	12	3.03	4.16	2.14	Male	University_B	1	19	Other	5	Yes	No
P0037	Self-selected	22	19	25	26	4.48	4.46	2.79	Male	University_C	1	18	NetEase_Cloud_Music	4	Yes	No
P0038	AI-curated	15	18	28	29	3.91	3.88	3.21	Male	University_B	2	20	Other	3	Yes	No
P0039	AI-curated	19	20	14	22	2.53	3.81	2.35	Female	University_B	4	22	NetEase_Cloud_Music	5	Yes	Yes
P0040	AI-curated	20	16	16	27	2.98	4.18	2.6	Male	University_B	3	19	Spotify	6	Yes	No
P0041	AI-curated	27				3.38	4.09	4.02	Female	University_C	4	22	QQ_Music	4	No	No
P0042	AI-curated	16				3.76	3.86	2.34	Male	University_B	2	21	Kuwo	4	No	No
P0043	AI-curated	7	9	35	11	2.37	4.37	2.35	Female	University_C	4	23	QQ_Music	5	Yes	No
P0044	AI-curated	24	19	32	19	4.1	4.31	1.48	Female	University_B	2	23	NetEase_Cloud_Music	7	Yes	No
P0045	AI-curated	16	11	29	19	2.42	3.55	3.26	Female	University_C	3	19	QQ_Music	5	Yes	No
P0046	AI-curated	21	19	20	29	3.11	2.83	3.24	Male	University_B	1	23	QQ_Music	4	Yes	No
P0047	Self-selected	14	10	23	17	4.72	2.6	2.79	Male	University_C	2	18	QQ_Music	6	Yes	No
P0048	Mixed-mode	21	21	28	27	4.43	3.95	3.04	Male	University_A	2	19	Other	4	Yes	Yes
P0049	Mixed-mode	21	16	27	28	3.32	3.42	3.64	Female	University_C	4	19	Spotify	4	Yes	No
P0050	Self-selected	16				4.14	4.4	2.5	Male	University_A	4	21	QQ_Music	3	No	No
P0051	Self-selected	24				4.11	2.56	4.44	Male	University_C	2	20	Spotify	5	No	No
P0052	Self-selected	25	22	39	20	3.17	4.1	2.62	Male	University_A	2	19	QQ_Music	5	Yes	No
P0053	AI-curated	19	22	23	32	3.72	2.4	4.75	Male	University_B	3	21	Kuwo	5	Yes	No
P0054	Self-selected	26	23	17	36	3.86	1.97	3.9	Female	University_B	2	19	QQ_Music	8	Yes	No
P0055	AI-curated	15	11	26	22	4.21	3.4	1.97	Male	University_A	4	24	NetEase_Cloud_Music	3	Yes	No
P0056	Self-selected	29	15	16	20	2.11	5	3.27	Female	University_A	2	19	NetEase_Cloud_Music	10	Yes	No
P0057	AI-curated	19	20	30	21	2.23	3.29	5	Female	University_A	4	19	QQ_Music	3	Yes	No
P0058	AI-curated	10	10	37	24	3.04	3.98	2.07	Male	University_B	2	20	Kuwo	6	Yes	No
P0059	Self-selected	2	4	47	10	4.39	3.89	1.53	Male	University_C	1	23	QQ_Music	3	Yes	No
P0060	AI-curated	23	18	29	24	2.42	2.82	3.87	Female	University_C	2	18	QQ_Music	12	Yes	No
P0061	AI-curated	19	20	23	23	5	3.58	3.32	Male	University_B	2	19	QQ_Music	10	Yes	No
P0062	AI-curated	13	12	30	20	2.48	4.77	2.31	Female	University_B	3	21	QQ_Music	3	Yes	No
P0063	AI-curated	18	19	42	17	3.36	5	3.21	Male	University_A	3	22	QQ_Music	4	Yes	No
P0064	AI-curated	17	11	33	20	2.56	3.59	5	Female	University_A	4	21	Spotify	4	Yes	No
P0065	AI-curated	19	20	27	32	2.7	4.47	4.86	Male	University_C	4	20	Other	3	Yes	No
P0066	Self-selected	15	3	40	13	5	4.61	5	Female	University_B	1	18	Kuwo	6	Yes	Yes
P0067	AI-curated	7	6	29	18	3.03	3.52	4.42	Female	University_B	1	19	NetEase_Cloud_Music	4	Yes	No
P0068	AI-curated	18	11	31	15	3.55	4.41	2.58	Male	University_B	2	22	Spotify	3	Yes	No
P0069	AI-curated	14				4.55	3.15	3.56	Female	University_A	2	21	Other	4	No	No
P0070	AI-curated	13	12	26	32	2.77	3.04	3.48	Female	University_C	1	18	NetEase_Cloud_Music	4	Yes	No
P0071	AI-curated	17	13	31	17	3.36	3.51	2.58	Female	University_C	4	19	NetEase_Cloud_Music	7	Yes	Yes
P0072	Self-selected	15	14	36	15	3.33	3.99	3.17	Male	University_B	1	23	QQ_Music	3	Yes	No
P0073	Mixed-mode	24				4.27	5	2.97	Female	University_A	1	18	Kuwo	5	No	No
P0074	AI-curated	22	22	17	36	2.05	3.98	2.54	Female	University_B	1	21	Other	4	Yes	No
P0075	Mixed-mode	15	14	31	23	3.74	3.75	2.88	Female	University_C	3	18	Kuwo	3	Yes	No
P0076	Self-selected	18	20	23	27	2.01	2.8	3.1	Female	University_B	3	18	NetEase_Cloud_Music	3	Yes	No
P0077	AI-curated	21	22	36	31	4.73	3.44	3.16	Male	University_B	1	18	NetEase_Cloud_Music	3	Yes	No
P0078	Self-selected	13	20	28	27	4.97	2.91	3.12	Female	University_C	1	20	NetEase_Cloud_Music	4	Yes	No
P0079	AI-curated	24	15	30	28	4.81	3.83	1.51	Female	University_C	1	21	Other	5	Yes	No
P0080	AI-curated	20	19	31	28	3.73	2.89	3.35	Male	University_B	2	24	Other	4	Yes	No
P0081	Self-selected	24	22	21	32	3.03	2.78	3.24	Female	University_B	3	20	Kuwo	5	Yes	No
P0082	Self-selected	15	10	37	23	3.44	4.03	2.46	Female	University_B	2	19	NetEase_Cloud_Music	4	Yes	No
P0083	Self-selected	10	17	22	28	3	1.96	3.47	Female	University_A	4	22	NetEase_Cloud_Music	4	Yes	No
P0084	AI-curated	22	18	25	25	3.28	3.49	3.76	Female	University_B	1	19	Spotify	7	Yes	No
P0085	AI-curated	19	19	30	21	2.52	3.1	3.82	Female	University_B	4	21	QQ_Music	6	Yes	No
P0086	AI-curated	17	14	28	18	2.14	2.95	3.15	Female	University_C	3	19	NetEase_Cloud_Music	4	Yes	No
P0087	AI-curated	14	26	39	23	3.77	2.45	3.39	Female	University_C	1	24	NetEase_Cloud_Music	6	Yes	No
P0088	AI-curated	19	3	35	18	3.46	4.5	5	Female	University_B	1	18	QQ_Music	5	Yes	No
P0089	AI-curated	21	8	33	14	4.53	4.15	2.01	Female	University_A	2	18	QQ_Music	5	Yes	No
P0090	AI-curated	12	12	27	20	2.89	4.14	4.45	Female	University_A	1	18	NetEase_Cloud_Music	4	Yes	No
P0091	Self-selected	20	25	29	25	3.09	2.73	3.97	Female	University_A	4	20	NetEase_Cloud_Music	8	Yes	No
P0092	AI-curated	20	14	22	28	4.34	4.08	2.85	Female	University_C	1	19	NetEase_Cloud_Music	6	Yes	No
P0093	AI-curated	26	26	36	29	2.63	4.23	3.82	Male	University_C	4	18	QQ_Music	3	Yes	No
P0094	AI-curated	14	9	36	12	5	4.51	2.87	Female	University_A	3	19	NetEase_Cloud_Music	3	Yes	No
P0095	AI-curated	12	12	21	30	4.11	3.87	2.3	Female	University_A	1	18	QQ_Music	7	Yes	No
P0096	Self-selected	17	19	25	24	1.43	4.51	3.7	Female	University_B	3	19	NetEase_Cloud_Music	6	Yes	No
P0097	AI-curated	32	20	21	25	3.22	3.37	4.39	Female	University_A	4	21	Other	4	Yes	Yes
P0098	AI-curated	21	9	32	24	4.54	4.09	4.2	Female	University_C	1	20	QQ_Music	3	Yes	No
P0099	Self-selected	25	18	39	18	4.73	3.92	2.24	Female	University_C	3	19	Spotify	9	Yes	No
P0100	AI-curated	28				4.41	3.94	2.02	Female	University_C	2	19	QQ_Music	5	No	No
P0101	Mixed-mode	16	20	17	22	1.99	1.96	4.13	Female	University_A	2	24	NetEase_Cloud_Music	3	Yes	No
P0102	AI-curated	35	17	24	23	4.52	3.96	2.33	Female	University_A	2	20	Kuwo	3	Yes	No
P0103	Self-selected	22	29	33	31	2.97	3.5	4.69	Female	University_A	2	21	Kuwo	5	Yes	Yes
P0104	Self-selected	15	9	24	27	3.69	4.64	3.68	Female	University_A	1	20	NetEase_Cloud_Music	3	Yes	No
P0105	Self-selected	12	16	26	29	1.59	3.52	4.84	Female	University_A	2	20	QQ_Music	7	Yes	Yes
P0106	AI-curated	21	22	40	23	2.63	3.3	3.22	Female	University_B	1	19	Other	3	Yes	No
P0107	Self-selected	16	9	36	21	3.78	4.18	2.97	Female	University_B	4	18	NetEase_Cloud_Music	5	Yes	No
P0108	Self-selected	22	22	24	26	3.48	5	2.7	Female	University_B	1	19	QQ_Music	8	Yes	No
P0109	AI-curated	23	17	29	27	4.07	4.11	4.35	Female	University_B	2	21	NetEase_Cloud_Music	4	Yes	No
P0110	AI-curated	16	6	27	24	4.08	3.16	3.63	Male	University_C	1	24	NetEase_Cloud_Music	9	Yes	No
P0111	AI-curated	22	15	34	21	3.34	3.62	3.03	Male	University_B	2	24	NetEase_Cloud_Music	5	Yes	No
P0112	Self-selected	23	18	24	34	2.81	4.21	5	Female	University_C	1	20	NetEase_Cloud_Music	4	Yes	No
P0113	Self-selected	19	17	33	13	2.61	4.47	2.27	Female	University_C	2	21	QQ_Music	5	Yes	No
P0114	Self-selected	25	20	20	26	2.87	4.12	4.56	Female	University_C	1	18	NetEase_Cloud_Music	6	Yes	No
P0115	AI-curated	9	8	28	15	4.6	4.03	3.3	Male	University_A	3	20	NetEase_Cloud_Music	6	Yes	No
P0116	AI-curated	18	13	38	20	4.3	3.55	2.9	Female	University_B	4	23	Kuwo	4	Yes	No
P0117	Mixed-mode	11	16	34	23	4.15	3.42	4.3	Male	University_A	3	20	QQ_Music	6	Yes	No
P0118	Self-selected	16	23	37	14	2.84	3.47	3.8	Male	University_B	2	19	Kuwo	9	Yes	No
P0119	Self-selected	20	28	27	17	1.77	2.4	3.45	Male	University_C	3	21	NetEase_Cloud_Music	4	Yes	No
P0120	Self-selected	19	17	33	21	2.54	3.57	3.67	Female	University_B	3	20	QQ_Music	8	Yes	No
P0121	AI-curated	22	11	30	22	3.81	2.54	3.89	Female	University_B	3	18	NetEase_Cloud_Music	5	Yes	Yes
P0122	AI-curated	16	7	45	10	5	4.75	2.21	Male	University_A	2	19	NetEase_Cloud_Music	6	Yes	No
P0123	AI-curated	24	23	27	23	3.19	3.73	2.63	Male	University_A	2	20	NetEase_Cloud_Music	10	Yes	No
P0124	Self-selected	24	26	19	32	3.06	3.84	3	Female	University_A	3	20	QQ_Music	3	Yes	No
P0125	AI-curated	18	19	33	19	2.41	3.13	3.78	Male	University_B	2	21	NetEase_Cloud_Music	3	Yes	No
P0126	Self-selected	15	13	35	14	5	4.75	3.67	Female	University_A	4	19	Kuwo	10	Yes	No
P0127	Self-selected	19	16	21	29	3.16	3.16	3.35	Female	University_A	3	20	QQ_Music	7	Yes	No
P0128	Self-selected	26	23	25	24	3.74	3.32	2.55	Male	University_C	1	19	Spotify	10	Yes	No
P0129	Mixed-mode	26	31	20	24	3.31	3.87	2.64	Male	University_A	2	23	QQ_Music	3	Yes	Yes
P0130	AI-curated	18	12	20	28	2.79	3.24	4.04	Female	University_B	4	18	QQ_Music	3	Yes	Yes
P0131	Self-selected	19				4.07	4.54	3.43	Male	University_A	1	20	QQ_Music	5	No	No
P0132	Self-selected	14	8	33	29	1.99	3.49	4.15	Male	University_B	4	18	NetEase_Cloud_Music	3	Yes	No
P0133	AI-curated	25	20	22	24	3.08	3.46	3.24	Male	University_B	1	23	QQ_Music	4	Yes	No
P0134	AI-curated	19	18	31	25	3.16	2.59	2.96	Female	University_B	2	23	QQ_Music	3	Yes	No
P0135	Self-selected	18	13	25	23	2.71	3.89	2.69	Female	University_A	1	21	Kuwo	6	Yes	No
P0136	AI-curated	27	21	28	32	3.79	4.53	2.97	Male	University_A	3	18	QQ_Music	3	Yes	No
P0137	AI-curated	21	20	31	29	2.71	3.64	2.87	Male	University_B	1	20	QQ_Music	4	Yes	No
P0138	AI-curated	18	18	34	27	3.76	2.87	3.2	Male	University_A	2	20	QQ_Music	6	Yes	No
P0139	Self-selected	29	20	28	24	3	3.31	3.38	Male	University_C	2	21	NetEase_Cloud_Music	8	Yes	No
P0140	Self-selected	21	21	26	15	3.07	4.26	1	Female	University_B	1	20	NetEase_Cloud_Music	5	Yes	No
P0141	AI-curated	20	10	27	16	3.6	4.34	3.2	Male	University_A	2	20	Kuwo	3	Yes	No
P0142	Self-selected	24	28	27	28	2.08	3.45	2.99	Male	University_A	4	19	NetEase_Cloud_Music	7	Yes	No
P0143	Self-selected	17	14	32	20	4.54	5	3.15	Male	University_C	4	18	Kuwo	4	Yes	No
P0144	Self-selected	19	23	31	27	4.02	3.86	2.23	Male	University_B	2	21	QQ_Music	6	Yes	No
P0145	Self-selected	19	8	30	18	2.93	4.53	4.4	Female	University_A	1	20	QQ_Music	4	Yes	No
P0146	AI-curated	17	10	31	25	2.56	2.92	3.74	Male	University_C	2	22	QQ_Music	4	Yes	No
P0147	Self-selected	17	16	24	19	3.37	4.72	2.77	Male	University_C	1	19	QQ_Music	7	Yes	No
P0148	AI-curated	22	18	26	31	3.34	2.67	4.27	Female	University_A	1	21	Spotify	7	Yes	No
P0149	Self-selected	20	17	31	22	4.43	3.52	2.77	Male	University_C	4	20	NetEase_Cloud_Music	4	Yes	No
P0150	Self-selected	16				2.32	3.95	2.3	Female	University_A	1	20	NetEase_Cloud_Music	5	No	No
P0151	Self-selected	15	17	24	26	3.67	2.05	2.77	Female	University_B	1	18	QQ_Music	4	Yes	No
P0152	Self-selected	10	13	34	19	3.01	3.3	2.94	Female	University_A	2	20	QQ_Music	3	Yes	No
P0153	Self-selected	16	17	25	28	3.26	3.29	5	Male	University_B	4	18	NetEase_Cloud_Music	4	Yes	No
P0154	Mixed-mode	33	24	19	30	3.92	2.83	3.82	Female	University_C	1	18	QQ_Music	13	Yes	No
P0155	AI-curated	17	20	30	16	3.1	4.57	3.03	Female	University_C	2	22	NetEase_Cloud_Music	4	Yes	No
P0156	Mixed-mode	25	21	31	21	3.03	3.94	3.4	Male	University_A	4	19	NetEase_Cloud_Music	3	Yes	No
P0157	Self-selected	24	16	22	25	4.28	4.37	2.62	Male	University_B	3	19	NetEase_Cloud_Music	10	Yes	No
P0158	Self-selected	9	15	39	14	3.16	2.61	4.53	Female	University_B	4	20	NetEase_Cloud_Music	5	Yes	No
P0159	AI-curated	20	10	18	31	4.41	2.78	4.52	Male	University_A	3	21	NetEase_Cloud_Music	5	Yes	No
P0160	AI-curated	21	15	15	26	3.56	3.16	2.48	Female	University_A	2	25	NetEase_Cloud_Music	6	Yes	No
P0161	AI-curated	23				4.25	3.8	1.24	Female	University_B	2	19	NetEase_Cloud_Music	7	No	No
P0162	Self-selected	30	23	33	18	4.15	4.41	2.45	Male	University_A	3	19	NetEase_Cloud_Music	4	Yes	No
P0163	Self-selected	10	15	38	11	3.93	4.18	3.14	Female	University_A	1	18	Spotify	5	Yes	No
P0164	AI-curated	10	14	29	21	3.82	4.39	2.07	Female	University_A	4	19	Kuwo	9	Yes	No
P0165	AI-curated	12				3.52	3.68	2.98	Male	University_A	4	18	Kuwo	7	No	No
P0166	Self-selected	24	17	20	27	4.26	3.58	3.52	Male	University_A	1	22	Kuwo	4	Yes	No
P0167	Self-selected	28	28	28	34	3.59	3.33	3.48	Male	University_B	4	18	Other	5	Yes	No
P0168	AI-curated	14	20	31	21	3.42	4.23	2.88	Female	University_A	2	20	QQ_Music	7	Yes	No
P0169	AI-curated	13	15	28	18	2.63	4.07	3.69	Female	University_B	3	19	QQ_Music	5	Yes	No
P0170	Self-selected	18	22	26	27	3.06	3.48	4.2	Female	University_B	4	21	QQ_Music	4	Yes	No
P0171	AI-curated	29	16	28	18	3.89	4.57	1.12	Female	University_B	2	19	QQ_Music	4	Yes	No
P0172	AI-curated	19	13	21	14	4.13	3.49	3.36	Female	University_A	2	22	NetEase_Cloud_Music	3	Yes	No
P0173	Self-selected	17	12	36	18	3.88	3.52	1.23	Female	University_C	2	20	NetEase_Cloud_Music	12	Yes	No
P0174	Self-selected	25	26	22	29	3.33	3.08	3.48	Female	University_A	4	22	NetEase_Cloud_Music	6	Yes	No
P0175	AI-curated	21	21	38	14	4.16	1.53	4.16	Female	University_B	4	19	QQ_Music	5	Yes	No
P0176	AI-curated	25	25	25	31	2.74	1.95	4.87	Male	University_C	1	18	NetEase_Cloud_Music	3	Yes	No
P0177	AI-curated	15	14	34	12	4.4	3.53	2.44	Female	University_A	1	20	NetEase_Cloud_Music	4	Yes	No
P0178	AI-curated	22	20	26	26	4.18	3.55	3.84	Female	University_A	1	22	NetEase_Cloud_Music	4	Yes	No
P0179	AI-curated	28	21	18	41	3.59	2.94	5	Male	University_B	3	21	Kuwo	6	Yes	No
P0180	AI-curated	9	5	36	10	4.1	3.7	3.31	Male	University_A	4	21	QQ_Music	6	Yes	No
P0181	AI-curated	19	18	29	19	4.03	3.38	3.26	Female	University_B	3	18	QQ_Music	5	Yes	Yes
P0182	AI-curated	20	20	20	27	3.19	3.35	3.92	Male	University_B	1	19	NetEase_Cloud_Music	4	Yes	No
P0183	Self-selected	22	21	20	25	2.85	3.37	2.3	Female	University_C	1	19	Kuwo	7	Yes	No
P0184	AI-curated	19	10	35	19	3.72	3.41	3.84	Female	University_A	1	21	NetEase_Cloud_Music	3	Yes	No
P0185	AI-curated	26	19	20	31	4.67	3.57	3.57	Female	University_C	1	21	NetEase_Cloud_Music	6	Yes	No
P0186	Self-selected	9	24	39	10	3.9	4.71	3.12	Female	University_B	1	20	NetEase_Cloud_Music	4	Yes	No
P0187	AI-curated	22	24	23	30	2.64	2.94	3.54	Male	University_A	3	21	NetEase_Cloud_Music	3	Yes	No
P0188	AI-curated	31	28	32	25	2.17	4.36	3.46	Female	University_C	3	18	NetEase_Cloud_Music	3	Yes	No
P0189	Self-selected	24	23	28	29	2.11	3.78	3.16	Male	University_C	2	19	NetEase_Cloud_Music	6	Yes	No
P0190	AI-curated	23	13	21	23	3.63	3.1	4.2	Male	University_B	3	18	Other	4	Yes	No
P0191	Mixed-mode	21	16	32	23	4.95	3.14	3	Female	University_A	3	18	QQ_Music	6	Yes	No
P0192	Mixed-mode	18	15	32	22	4.7	3.76	3.34	Female	University_B	3	19	QQ_Music	9	Yes	No
P0193	Mixed-mode	11	15	33	19	3.32	2.71	3.82	Female	University_B	2	24	QQ_Music	6	Yes	No
P0194	Mixed-mode	18	10	41	20	3.91	3.74	2.78	Female	University_B	2	18	NetEase_Cloud_Music	6	Yes	No
P0195	AI-curated	8	14	29	14	3.83	4.65	3.25	Male	University_C	1	19	NetEase_Cloud_Music	4	Yes	No
P0196	AI-curated	15	13	37	14	3.38	3.77	3.38	Female	University_B	4	19	NetEase_Cloud_Music	5	Yes	No
P0197	AI-curated	30	22	29	26	2.61	3.05	3.64	Male	University_C	4	18	NetEase_Cloud_Music	6	Yes	No
P0198	AI-curated	15	16	28	11	3.21	3.64	3.91	Male	University_A	3	20	QQ_Music	6	Yes	No
P0199	AI-curated	18	16	32	18	3.59	3.05	3.1	Female	University_A	3	20	NetEase_Cloud_Music	6	Yes	Yes
P0200	AI-curated	21	16	21	25	3	3.27	2.23	Female	University_A	3	21	NetEase_Cloud_Music	4	Yes	No
P0201	Self-selected	12	6	36	11	4.82	3.22	2.92	Female	University_A	1	19	NetEase_Cloud_Music	3	Yes	No
P0202	AI-curated	23	22	34	19	2.87	4.32	4.19	Male	University_A	2	21	Spotify	7	Yes	No
P0203	AI-curated	27	19	26	19	2.68	4.19	4.18	Male	University_A	4	22	QQ_Music	10	Yes	No
P0204	Self-selected	23	25	26	22	3.21	4.29	2.79	Female	University_C	4	20	NetEase_Cloud_Music	3	Yes	No
P0205	Self-selected	17	12	23	18	3.31	4.62	2.43	Male	University_B	2	20	QQ_Music	10	Yes	No
P0206	Self-selected	20	22	19	34	1.95	3.62	4.47	Female	University_B	1	20	NetEase_Cloud_Music	7	Yes	No
P0207	Self-selected	13	21	26	18	2.83	3.3	2.42	Male	University_B	1	20	QQ_Music	7	Yes	No
P0208	AI-curated	19	14	33	15	3.3	4.51	3.04	Female	University_A	1	18	NetEase_Cloud_Music	5	Yes	Yes
P0209	Self-selected	15	14	23	23	2.87	2.49	4.44	Female	University_A	2	18	Spotify	4	Yes	Yes
P0210	AI-curated	18	18	19	24	2.33	4.34	2.69	Male	University_B	4	20	Spotify	3	Yes	No
P0211	AI-curated	10	12	35	13	2.53	3.28	4.46	Female	University_A	1	20	Spotify	7	Yes	No
P0212	Self-selected	23	15	37	24	3.22	3.94	4.33	Male	University_B	1	20	NetEase_Cloud_Music	4	Yes	No
P0213	AI-curated	15	23	29	24	3.48	2.87	3.55	Male	University_C	4	20	QQ_Music	5	Yes	No
P0214	Self-selected	26	30	14	28	4.13	1.45	3.27	Male	University_B	3	20	NetEase_Cloud_Music	3	Yes	No
P0215	Self-selected	19	21	29	22	4.9	3.34	2.41	Male	University_B	1	18	QQ_Music	4	Yes	No
P0216	Self-selected	12	14	40	16	3.02	4.39	3.25	Male	University_C	1	21	Other	6	Yes	No
P0217	AI-curated	11	18	40	22	3.89	3.25	2.62	Male	University_C	2	20	NetEase_Cloud_Music	4	Yes	Yes
P0218	AI-curated	26	25	25	17	2.71	3.39	2.87	Female	University_B	2	21	Kuwo	7	Yes	No
P0219	Mixed-mode	17	26	28	25	2.94	3.04	3.27	Male	University_B	1	18	QQ_Music	4	Yes	No
P0220	Self-selected	15	24	33	19	3.61	3.19	2.42	Male	University_B	3	20	QQ_Music	7	Yes	No
P0221	AI-curated	13	20	34	16	3.57	3.81	1.88	Male	University_A	4	18	NetEase_Cloud_Music	6	Yes	No
P0222	AI-curated	26	18	22	28	2.8	2.52	3.12	Female	University_C	1	18	NetEase_Cloud_Music	6	Yes	No
P0223	Self-selected	15	23	20	28	2.05	3.79	3.6	Female	University_A	1	18	QQ_Music	4	Yes	No
P0224	AI-curated	14	13	37	19	3.14	3.53	3.54	Female	University_A	2	21	Kuwo	6	Yes	No
P0225	AI-curated	26	23	32	19	4.57	4.11	1	Female	University_A	3	20	Other	5	Yes	No
P0226	Self-selected	7	24	26	25	2.61	2.83	2.43	Male	University_C	1	24	Spotify	3	Yes	No
P0227	AI-curated	20	22	34	20	3.67	4	2.55	Male	University_C	1	18	NetEase_Cloud_Music	4	Yes	No
P0228	Self-selected	20	12	20	25	3.65	3.72	2.3	Female	University_C	3	20	Kuwo	3	Yes	No
P0229	Self-selected	9	10	30	24	3.76	3.12	4.88	Male	University_C	2	19	QQ_Music	6	Yes	No
P0230	AI-curated	20	19	24	20	2.91	1.35	3.9	Male	University_B	1	19	Kuwo	6	Yes	No
P0231	AI-curated	25	24	21	30	3.34	2.98	2.02	Female	University_B	2	20	NetEase_Cloud_Music	6	Yes	No
P0232	AI-curated	22	17	30	19	3.55	4.76	3.97	Male	University_A	2	18	NetEase_Cloud_Music	5	Yes	No
P0233	AI-curated	20				4.18	3.95	3.7	Female	University_B	4	18	QQ_Music	6	No	No
P0234	Self-selected	26	23	15	27	2.87	3.8	4.53	Male	University_C	1	20	Other	6	Yes	No
P0235	Self-selected	15	12	33	22	2.67	3.04	2.61	Female	University_A	1	22	NetEase_Cloud_Music	9	Yes	No
P0236	AI-curated	22	21	40	24	3.51	4.55	4.14	Female	University_B	3	21	NetEase_Cloud_Music	9	Yes	No
P0237	AI-curated	17	16	32	27	3.29	3.63	3.16	Female	University_A	1	18	Kuwo	5	Yes	No
P0238	Mixed-mode	20	23	25	26	3.39	2.06	3.3	Male	University_A	3	19	QQ_Music	4	Yes	No
P0239	AI-curated	26	13	40	16	3.5	5	3.01	Male	University_A	2	20	Other	10	Yes	No
P0240	Self-selected	12	11	33	10	4.25	3.64	2.17	Male	University_B	1	22	QQ_Music	5	Yes	Yes
P0241	AI-curated	22	17	35	23	3.52	3.07	3.52	Female	University_A	3	19	NetEase_Cloud_Music	3	Yes	No
P0242	Self-selected	24	17	36	14	3.19	4.42	2.74	Male	University_C	2	20	NetEase_Cloud_Music	3	Yes	No
P0243	Self-selected	26	24	28	24	4.23	4.12	2.74	Female	University_C	2	20	NetEase_Cloud_Music	6	Yes	No
P0244	AI-curated	15	14	22	26	2.22	2.61	3.56	Male	University_A	2	19	NetEase_Cloud_Music	5	Yes	No
P0245	AI-curated	26	22	34	24	3.72	2.64	4.97	Female	University_C	3	22	NetEase_Cloud_Music	7	Yes	No
P0246	Mixed-mode	22				2.42	3.07	1.44	Male	University_A	1	18	NetEase_Cloud_Music	3	No	No
P0247	AI-curated	18	13	32	24	2.64	5	4.12	Female	University_B	2	18	NetEase_Cloud_Music	9	Yes	No
P0248	AI-curated	19	15	26	19	3.66	4.63	2.59	Male	University_C	3	20	QQ_Music	8	Yes	No
P0249	AI-curated	17	18	26	30	2.93	3.72	3.84	Female	University_C	4	24	NetEase_Cloud_Music	5	Yes	No
P0250	AI-curated	18	13	23	23	2.72	3.27	3.61	Male	University_A	3	18	QQ_Music	12	Yes	No
P0251	Mixed-mode	19	25	18	33	3.02	2.46	4.52	Male	University_C	1	22	NetEase_Cloud_Music	7	Yes	No
P0252	AI-curated	18	16	28	25	4.35	3.54	3.08	Female	University_A	3	18	NetEase_Cloud_Music	6	Yes	No
P0253	AI-curated	17	19	24	22	1.87	2.94	3.97	Female	University_A	1	18	NetEase_Cloud_Music	7	Yes	No
P0254	Self-selected	9	10	23	27	2.4	4.02	3.14	Female	University_B	4	18	NetEase_Cloud_Music	4	Yes	No
P0255	Self-selected	15	15	36	18	4	3.03	1.91	Male	University_A	3	18	NetEase_Cloud_Music	3	Yes	No
P0256	Mixed-mode	13	17	21	15	4.1	3.3	1.84	Female	University_C	1	20	QQ_Music	7	Yes	No
P0257	Self-selected	18	12	34	20	4.12	4.39	2.71	Female	University_B	1	20	QQ_Music	10	Yes	No
P0258	Self-selected	11	12	29	11	4.11	2.4	3.53	Female	University_B	3	25	QQ_Music	5	Yes	No
P0259	Self-selected	23	25	38	20	4.26	3.52	2.43	Female	University_C	1	21	Spotify	6	Yes	No
P0260	AI-curated	17	16	22	14	3.96	4.61	2.59	Male	University_B	2	18	NetEase_Cloud_Music	5	Yes	No
P0261	AI-curated	23	17	26	27	2.21	4.49	5	Female	University_B	4	21	NetEase_Cloud_Music	4	Yes	No
P0262	AI-curated	24	29	24	28	2.84	3.03	4.01	Female	University_B	4	22	QQ_Music	4	Yes	No
P0263	AI-curated	20	23	33	19	3.07	2.88	3.07	Male	University_B	3	20	QQ_Music	5	Yes	No
P0264	AI-curated	17	10	34	20	3.64	3.55	3.14	Female	University_A	1	18	Other	6	Yes	No
P0265	Mixed-mode	14	16	21	26	3.67	4.38	4.93	Male	University_B	2	19	QQ_Music	5	Yes	No
P0266	AI-curated	22	17	26	20	2.81	3.57	3.3	Male	University_C	1	19	Kuwo	3	Yes	No
P0267	AI-curated	29				2.51	4.32	3.99	Male	University_C	2	22	NetEase_Cloud_Music	5	No	No
P0268	Self-selected	11	13	34	19	3.65	4.04	3.98	Male	University_A	2	19	Kuwo	3	Yes	Yes
P0269	AI-curated	19	20	25	28	4.45	3.36	2.83	Female	University_A	2	20	Spotify	11	Yes	No
P0270	Self-selected	16	19	33	15	3.69	2.97	4.98	Female	University_B	4	18	QQ_Music	8	Yes	No
P0271	AI-curated	18	22	33	27	4.26	3.49	3.04	Female	University_A	3	18	NetEase_Cloud_Music	8	Yes	No
P0272	AI-curated	12				3.83	5	2.74	Male	University_B	1	20	QQ_Music	4	No	No
P0273	AI-curated	28	27	25	27	3.53	2.39	3	Female	University_B	4	18	QQ_Music	3	Yes	No
P0274	AI-curated	13	11	32	17	4.45	4.18	1.32	Female	University_C	1	19	NetEase_Cloud_Music	4	Yes	No
P0275	Self-selected	28	22	25	23	2.59	3.2	4.06	Male	University_C	2	21	QQ_Music	3	Yes	Yes
P0276	AI-curated	25	20	23	21	3.3	3.88	3.73	Male	University_A	3	18	NetEase_Cloud_Music	3	Yes	No
P0277	AI-curated	17	18	31	18	3.17	4.27	2.63	Male	University_B	3	19	Kuwo	4	Yes	No
P0278	Mixed-mode	11	6	37	10	2.88	2.8	3.99	Female	University_A	2	19	NetEase_Cloud_Music	7	Yes	No
P0279	Mixed-mode	24	10	34	22	4.27	3.02	2.8	Male	University_A	2	23	Spotify	5	Yes	No
P0280	AI-curated	16	13	28	18	4.12	3.66	3.13	Male	University_B	1	19	NetEase_Cloud_Music	6	Yes	No
P0281	Self-selected	24	17	37	15	4	3.98	3.39	Male	University_A	3	18	NetEase_Cloud_Music	5	Yes	No
P0282	AI-curated	23	16	31	22	3.01	4.16	2.9	Female	University_B	2	19	QQ_Music	4	Yes	Yes
P0283	AI-curated	22	13	31	22	3.59	4.2	3.58	Male	University_B	2	21	NetEase_Cloud_Music	4	Yes	No
P0284	AI-curated	19	13	24	29	3.69	2.43	2.18	Male	University_B	4	18	QQ_Music	6	Yes	No
P0285	Self-selected	23	16	31	20	4.13	3.89	3.9	Male	University_A	1	18	QQ_Music	4	Yes	No
P0286	Self-selected	16	18	32	22	3.87	4	4.18	Female	University_C	1	18	NetEase_Cloud_Music	10	Yes	No
P0287	Self-selected	28	28	26	21	5	3.27	4.74	Male	University_A	1	20	NetEase_Cloud_Music	6	Yes	Yes
P0288	Self-selected	27	26	26	34	1.05	3.33	2.51	Male	University_B	2	22	Kuwo	3	Yes	No
P0289	AI-curated	15	18	22	27	4.09	3.34	2.49	Male	University_B	1	21	NetEase_Cloud_Music	3	Yes	No
P0290	AI-curated	9	7	22	23	4	3.44	3.36	Male	University_B	1	21	NetEase_Cloud_Music	5	Yes	No
P0291	Self-selected	26				2.64	2.67	2.89	Female	University_B	4	22	NetEase_Cloud_Music	5	No	No
P0292	Self-selected	19	17	40	13	5	4.65	2.24	Male	University_A	4	20	Kuwo	6	Yes	No
P0293	AI-curated	9	16	33	16	3.84	3.72	4.21	Female	University_C	3	18	QQ_Music	9	Yes	No
P0294	AI-curated	17	14	22	28	3.35	3.33	3.5	Female	University_A	4	18	QQ_Music	5	Yes	No
P0295	AI-curated	5	13	21	28	2.21	3.68	3.85	Female	University_A	2	18	NetEase_Cloud_Music	4	Yes	No
P0296	Self-selected	19	18	21	28	2.59	4.17	3.93	Male	University_B	1	20	QQ_Music	5	Yes	No
P0297	AI-curated	33	27	25	29	3.21	2.45	3.24	Female	University_B	1	19	Kuwo	6	Yes	No
P0298	AI-curated	22				4.16	1.44	1.56	Female	University_A	3	19	NetEase_Cloud_Music	5	No	Yes
P0299	AI-curated	24				4.17	4.61	3.03	Male	University_A	1	21	NetEase_Cloud_Music	7	No	No
P0300	AI-curated	14	16	34	14	3.9	4.31	4.53	Female	University_A	1	22	NetEase_Cloud_Music	5	Yes	No
P0301	AI-curated	15				1.62	3.8	4.52	Female	University_B	2	20	QQ_Music	6	No	No
P0302	AI-curated	12				4.15	4.47	3.23	Male	University_A	1	18	NetEase_Cloud_Music	4	No	No
P0303	Mixed-mode	17	13	23	25	4.28	3.42	2.7	Male	University_A	1	19	NetEase_Cloud_Music	7	Yes	No
P0304	Mixed-mode	17				3.73	3.46	1.84	Male	University_B	3	20	QQ_Music	7	No	Yes
P0305	Self-selected	14				3.36	4.29	2.87	Female	University_B	4	21	NetEase_Cloud_Music	5	No	No
P0306	AI-curated	14	11	26	24	3.35	3.44	3.63	Female	University_B	3	19	NetEase_Cloud_Music	3	Yes	No
P0307	Mixed-mode	18	11	31	19	2.88	4.63	4.62	Female	University_B	4	18	NetEase_Cloud_Music	6	Yes	No
P0308	Self-selected	38	39	16	37	2.73	1.86	3.57	Female	University_B	2	18	Other	10	Yes	No
P0309	Self-selected	26	23	24	26	3.11	4.45	3.15	Female	University_B	3	18	Spotify	6	Yes	No
P0310	AI-curated	20	12	16	22	3.33	2.88	3.12	Female	University_A	3	18	QQ_Music	7	Yes	No
P0311	AI-curated	29	31	27	30	4.12	3	2.19	Male	University_A	3	20	NetEase_Cloud_Music	6	Yes	No
P0312	Self-selected	25	15	19	24	3.66	3.52	3.09	Female	University_C	1	25	NetEase_Cloud_Music	7	Yes	No
Group Colour Key:	AI-curated	Self-selected	Mixed-mode
